# Supplementary material for: Genetic Encoding of a Trifunctional Photo‐Cross‐Linker with a Cleavable Alkyl Ester Moiety
Source: Chembiochem. 2026 Jan 30;27(3):e202500827. doi: 10.1002/cbic.202500827 (PMC12859177; doi:10.1002/cbic.202500827)
Supplement: Supplementary file 1 — Supplementary Material [file CBIC-27-e202500827-s001.zip]

Archive with 3 entries (3 files):
- MT_Revision Supporting Information submit.docx
- MT_Revision TableS1 submit.pdf
- MT_Revision Supporting Information submit.pdf
